# Supplementary material for: Screening Performance of Anthropometric Indices and Determination of Optimal Cut-Off Values for Identifying Low Muscle Strength in Hospitalized Geriatric Patients
Source: J Clin Med. 2026 Jul 10;15(14):5420. doi: 10.3390/jcm15145420 (PMC13412578; doi:10.3390/jcm15145420)
Supplement: Supplementary file 1 [file jcm-15-05420-s001.zip]

Archive with 1 entries (1 files):
- jcm-4373255-supplementary.pdf
